# Supplementary material for: Comprehensive analysis of nasal IgA antibodies induced by intranasal administration of the SARS-CoV-2 spike protein
Source: eLife. 2025 May 8;12:RP88387. doi: 10.7554/eLife.88387 (PMC12061477; doi:10.7554/eLife.88387)
Supplement: Figure 4—source data 1. [file elife-88387-fig4-data1.zip]

Archive with 8 entries (8 files):
- Figure4-source data1A.tiff
- __MACOSX/._Figure4-source data1A.tiff
- Figure4-source data1B.tiff
- __MACOSX/._Figure4-source data1B.tiff
- Figure4-source data1C.tiff
- __MACOSX/._Figure4-source data1C.tiff
- Figure4-source data1D.tiff
- __MACOSX/._Figure4-source data1D.tiff
