# Supplementary material for: Comprehensive analysis of nasal IgA antibodies induced by intranasal administration of the SARS-CoV-2 spike protein
Source: eLife. 2025 May 8;12:RP88387. doi: 10.7554/eLife.88387 (PMC12061477; doi:10.7554/eLife.88387)
Supplement: Figure 4—source data 2. [file elife-88387-fig4-data2.zip]

Archive with 3 entries (2 files):
- Figure 4-source data 2/
- Figure 4-source data 2/Figure 4-source data 2.pptx
- __MACOSX/Figure 4-source data 2/._Figure 4-source data 2.pptx
